# Supplementary material for: Suicide Risk in People with Hearing Impairment in the Post-COVID-19 Period: The CaViDAuCo Study
Source: J Clin Med. 2025 Apr 30;14(9):3130. doi: 10.3390/jcm14093130 (PMC12072992; doi:10.3390/jcm14093130)
Supplement: Supplementary file 1 [file jcm-14-03130-s001.zip]

Archive with 1 entries (1 files):
- jcm-3600692-supplementary.pdf
